# Supplementary material for: Changes in Soil Chemical Attributes in an Agrosilvopastoral System Six Years After Thinning of Eucalyptus
Source: Plants (Basel). 2024 Oct 31;13(21):3050. doi: 10.3390/plants13213050 (PMC11548533; doi:10.3390/plants13213050)
Supplement: Supplementary file 1 [file plants-13-03050-s001.zip]

Archive with 1 entries (1 files):
- plants-3184932-supplementary.pdf
